# Supplementary material for: Machine Learning Models Integrating Dietary Indicators Improve the Prediction of Progression from Prediabetes to Type 2 Diabetes Mellitus
Source: Nutrients. 2025 Mar 8;17(6):947. doi: 10.3390/nu17060947 (PMC11945017; doi:10.3390/nu17060947)
Supplement: Supplementary file 1 [file nutrients-17-00947-s001.zip]

Archive with 1 entries (1 files):
- nutrients-3497475-supplementary.pdf
